# Supplementary material for: Distribution and Health Risk Assessment of Triclosan and Other Typical Endocrine Disruptors in Honey
Source: Foods. 2025 Jun 6;14(12):2006. doi: 10.3390/foods14122006 (PMC12191833; doi:10.3390/foods14122006)
Supplement: Supplementary file 1 [file foods-14-02006-s001.zip]

Archive with 1 entries (1 files):
- foods-3530607-supplementary.pdf
